# Supplementary material for: Temporal Variations in Patterns of Clostridioides difficile Strain Diversity and Antibiotic Resistance in Thailand
Source: Antibiotics (Basel). 2021 Jun 13;10(6):714. doi: 10.3390/antibiotics10060714 (PMC8231780; doi:10.3390/antibiotics10060714)
Supplement: Supplementary file 1 [file antibiotics-10-00714-s001.zip]

Archive with 5 entries (3 files):
- antibiotics-1239851-SI/
- antibiotics-1239851-SI/Suplementary Figure and Tables/
- antibiotics-1239851-SI/Suplementary Figure and Tables/FigureS1.pdf
- antibiotics-1239851-SI/Suplementary Figure and Tables/TableS1.xlsx
- antibiotics-1239851-SI/Suplementary Figure and Tables/TableS2.xlsx
