# Supplementary material for: Temporal Variations in Patterns of Clostridioides difficile Strain Diversity and Antibiotic Resistance in Thailand
Source: Antibiotics (Basel). 2021 Jun 13;10(6):714. doi: 10.3390/antibiotics10060714 (PMC8231780; doi:10.3390/antibiotics10060714)
Supplement: Supplementary file 1 [file antibiotics-10-00714-s001.zip › antibiotics-1239851-SI/Suplementary Figure and Tables/TableS1.xlsx]

## Sheet: Sheet1
Supplementary Table 1. Toxigenic profiles and ribotype of 76 C. difficile clinical isolates from Thailand
Strains	Toxin gene typing				tcdA deletion	Toxigenic profiles	Ribotypes
	tcdA	tcdB	cdtA	cdtB
THA1	-	-	-	-	ND	A-B-CDT-	NN5
THA2	+	+	-	-	+	A-B+CDT-	17
THA3	+	+	-	-	+	A-B+CDT-	17
THA4	+	+	-	-	+	A-B+CDT-	17
THA5	+	+	-	-	+	A-B+CDT-	17
THA6	+	+	-	-	+	A-B+CDT-	17
THA7	+	+	-	-	+	A-B+CDT-	17
THA8	-	-	-	-	ND	A-B-CDT-	NN6
THA9	+	+	-	-	+	A-B+CDT-	17
THA10	+	+	-	-	+	A-B+CDT-	17
THA11	+	+	-	-	+	A-B+CDT-	17
THA12	+	+	-	-	+	A-B+CDT-	NT11
THA13	-	-	-	-	ND	A-B-CDT-	NN6
THA14	+	+	-	-	+	A-B+CDT-	NT11
THA15	+	+	-	-	+	A-B+CDT-	NT11
THA16	+	+	-	-	+	A-B+CDT-	17
THA17	+	+	-	-	+	A-B+CDT-	NN6
THA18	-	-	-	-	ND	A-B-CDT-	NN6
THA19	+	+	-	-	+	A-B+CDT-	17
THA20	+	+	-	-	+	A-B+CDT-	17
THA21	+	+	-	-	+	A-B+CDT-	17
THA22	+	+	-	-	+	A-B+CDT-	NN5
THA23	+	+	-	-	+	A-B+CDT-	NN5
THA24	+	+	-	-	+	A-B+CDT-	NN5
THA25	+	+	-	-	+	A-B+CDT-	NN5
THA26	+	+	-	-	+	A-B+CDT-	NN5
THA27	+	+	-	-	+	A-B+CDT-	NN5
THA28	+	+	-	-	+	A-B+CDT-	NN5
THA29	+	+	-	-	+	A-B+CDT-	NN5
THA30	+	+	-	-	+	A-B+CDT-	NN5
THA31	-	-	-	-	ND	A-B-CDT-	NN5
THA32	-	-	-	-	ND	A-B-CDT-	NN5
THA33	-	-	-	-	ND	A-B-CDT-	NN5
THA34	-	-	-	-	ND	A-B-CDT-	NN7
THA35	-	-	-	-	ND	A-B-CDT-	NN7
THA36	-	-	-	-	ND	A-B-CDT-	NN5
THA37	-	-	-	-	ND	A-B-CDT-	NN7
THA38	-	-	-	-	ND	A-B-CDT-	NN7
THA39	-	-	-	-	ND	A-B-CDT-	NN7
THA40	-	-	-	-	ND	A-B-CDT-	NN5
THA41	-	-	-	-	ND	A-B-CDT-	NN7
THA42	-	-	-	-	ND	A-B-CDT-	NN7
THA43	-	-	-	-	ND	A-B-CDT-	NN7
THA44	-	-	-	-	ND	A-B-CDT-	NN7
THA45	-	-	-	-	ND	A-B-CDT-	NN7
THA46	-	-	-	-	ND	A-B-CDT-	NN7
THA47	-	-	-	-	ND	A-B-CDT-	NN7
THA48	-	-	-	-	ND	A-B-CDT-	NN7
THA49	-	-	-	-	ND	A-B-CDT-	NN7
THA50	+	+	-	-	+	A-B+CDT-	17
1	+	+	+	+	-	A+B+CDT+	NT1
2	+	+	+	+	+	A-B+CDT+	NT2
13	-	-	-	-	ND	A-B-CDT-	NN1
24	+	+	-	-	-	A+B+CDT-	NT7
27	+	+	-	-	-	A+B+CDT-	NT7
29	-	-	-	-	ND	A- B- CDT-	NN1
31	+	+	+	+	-	A+B+CDT+	NT6
37	-	-	-	-	ND	A-B-CDT-	NN2
38	+	+	+	+	-	A+B+CDT+	NT3
39	+	+	+	+	-	A+B+CDT+	20
44	+	+	-	-	+	A-B+CDT-	17
49	+	+	-	-	+	A-B+CDT-	17
58	+	+	+	+	+	A-B+CDT+	NT8
59	-	-	-	-	+	A-B-CDT-	NN3
65	-	+	-	-	ND	A-B+CDT-	NT9
67	+	+	+	+	+	A-B+CDT+	NT10
74	+	+	+	+	+	A-B+CDT+	NT4
91	-	-	-	-	ND	A-B-CDT-	NN4
98	+	+	-	-	+	A-B+CDT-	17
118	+	+	-	-	+	A-B+CDT-	17
136	+	+	-	-	+	A-B+CDT-	17
156	+	+	+	+	-	A+B+CDT+	NT5
163	+	+	-	-	+	A-B+CDT-	17
166	-	-	-	-	ND	A-B-CDT-	NN1
184	+	+	+	+	+	A-B+CDT+	17
376	+	+	+	+	-	A+B+CDT+	NT3
