# Supplementary material for: Temporal Variations in Patterns of Clostridioides difficile Strain Diversity and Antibiotic Resistance in Thailand
Source: Antibiotics (Basel). 2021 Jun 13;10(6):714. doi: 10.3390/antibiotics10060714 (PMC8231780; doi:10.3390/antibiotics10060714)
Supplement: Supplementary file 1 [file antibiotics-10-00714-s001.zip › antibiotics-1239851-SI/Suplementary Figure and Tables/TableS2.xlsx]

## Sheet: Sheet1
Supplementary Table 2. Antimicrobial susceptibility of 76 C. difficile clinical isolates from Thailand against 8 antibiotics
Strains	MIC values (ug/ml)								S/I/R
	Amoxicillin	Ampicillin	Cefoxitin	Cholamphenicol	Levofloxaxin	Metronidazole	Rifampicin	Vancomycin	Amoxicillin	Ampicillin	Cefoxitin	Cholamphenicol	Levofloxacin	Metronidazole	Rifampicin	Vancomycin
THA1	0.125	2	256	64	32	1	0.25	1	S	S	R	R	R	S	S	S
THA2	32	1	256	64	32	1	32	2	R	S	R	R	R	S	R	S
THA3	0.5	2	256	64	32	4	32	1	S	S	R	R	R	S	R	S
THA4	0.5	2	256	64	32	0.5	16	4	S	S	R	R	R	S	R	I
THA5	0.5	2	256	64	32	4	32	1	S	S	R	R	R	S	R	S
THA6	0.5	2	256	64	32	0.5	32	2	S	S	R	R	R	S	R	S
THA7	0.5	2	256	64	32	0.25	32	1	S	S	R	R	R	S	R	S
THA8	0.25	4	256	64	32	16	32	2	S	S	R	R	R	S	R	S
THA9	0.25	1	256	64	32	1	32	2	S	S	R	R	R	S	R	S
THA10	0.5	1	256	64	4	4	0.125	2	S	S	R	R	I	S	S	S
THA11	4	2	256	64	32	1	8	2	S	S	R	R	R	S	R	S
THA12	0.125	0.25	4	64	4	4	0.5	1	S	S	S	R	I	S	S	S
THA13	0.125	0.5	256	64	32	0.5	16	2	S	S	R	R	R	S	R	S
THA14	0.125	1	256	64	4	4	0.5	1	S	S	R	R	I	S	S	S
THA15	0.125	2	256	64	4	4	0.25	2	S	S	R	R	I	S	S	S
THA16	0.25	1	256	64	32	1	32	2	S	S	R	R	R	S	R	S
THA17	0.25	2	256	64	32	4	32	8	S	S	R	R	R	S	R	R
THA18	0.125	0.5	256	32	32	0.5	32	4	S	S	R	R	R	S	R	I
THA19	0.125	1	256	64	32	1	0.5	2	S	S	R	R	R	S	S	S
THA20	0.5	1	256	64	32	0.5	32	2	S	S	R	R	R	S	R	S
THA21	0.125	1	256	64	4	1	0.125	2	S	S	R	R	I	S	S	S
THA22	2	2	256	64	4	0.5	0.125	4	S	S	R	R	I	S	S	I
THA23	0.25	4	256	64	4	0.5	0.125	1	S	S	R	R	I	S	S	S
THA24	2	16	256	64	2	0.5	0.125	1	S	R	R	R	S	S	S	S
THA25	0.5	4	256	64	4	2	0.125	2	S	S	R	R	I	S	S	S
THA26	0.5	4	256	64	4	0.5	0.125	1	S	S	R	R	I	S	S	S
THA27	0.25	2	256	64	4	0.25	0.125	1	S	S	R	R	I	S	S	S
THA28	1	0.5	256	64	16	16	0.125	8	S	S	R	R	R	I	S	R
THA29	1	2	256	64	4	1	0.125	1	S	S	R	R	I	S	S	S
THA30	4	2	256	64	2	2	0.125	1	S	S	R	R	S	S	S	S
THA31	8	2	256	64	4	1	0.125	2	I	S	R	R	I	S	S	S
THA32	2	4	256	64	4	1	0.125	2	S	S	R	R	I	S	S	S
THA33	0.5	4	256	64	8	2	0.125	2	S	S	R	R	R	S	S	S
THA34	0.5	4	256	64	4	1	0.125	2	S	S	R	R	I	S	S	S
THA35	0.25	1	256	64	8	4	0.125	2	S	S	R	R	R	S	S	S
THA36	0.25	1	256	64	4	2	0.125	2	S	S	R	R	I	S	S	S
THA37	0.25	8	256	64	8	2	0.125	2	S	I	R	R	R	S	S	S
THA38	0.5	4	256	64	8	8	0.125	2	S	S	R	R	R	S	S	S
THA39	0.25	4	256	64	4	2	0.125	2	S	S	R	R	I	S	S	S
THA40	0.125	8	256	64	2	0.5	0.125	2	S	I	R	R	S	S	S	S
THA41	1	4	256	64	4	1	0.125	2	S	S	R	R	I	S	S	S
THA42	0.125	16	256	64	16	16	0.125	4	S	R	R	R	R	I	S	I
THA43	0.5	1	256	64	8	1	0.125	2	S	S	R	R	R	S	S	S
THA44	0.125	2	256	64	16	1	0.125	2	S	S	R	R	R	S	S	S
THA45	0.125	4	256	64	8	2	0.125	2	S	S	R	R	R	S	S	S
THA46	0.125	1	256	64	4	1	0.125	2	S	S	R	R	I	S	S	S
THA47	0.5	4	256	64	8	0.5	0.125	2	S	S	R	R	R	S	S	S
THA48	0.5	1	256	64	4	0.5	0.125	2	S	S	R	R	I	S	S	S
THA49	0.5	2	256	64	8	1	0.125	2	S	S	R	R	R	S	S	S
THA50	0.5	1	256	64	32	2	32	1	S	S	R	R	R	S	R	S
1	0.25	1	256	64	32	0.5	0.125	1	S	S	R	R	R	S	S	S
2	0.125	0.5	256	64	8	0.5	0.125	1	S	S	R	R	R	S	S	S
13	0.125	2	256	64	4	0.5	0.125	1	S	S	R	R	I	S	S	S
24	0.5	2	256	64	8	0.5	0.125	1	S	S	R	R	R	S	S	S
27	0.25	1	256	64	32	16	0.125	1	S	S	R	R	R	I	S	S
29	0.125	0.25	64	64	32	4	0.125	1	S	S	R	R	R	S	S	S
31	0.125	0.25	256	64	32	1	0.125	4	S	S	R	R	R	S	S	I
37	0.125	2	256	64	4	2	32	4	S	S	R	R	I	S	R	I
38	0.125	2	256	64	8	1	0.125	1	S	S	R	R	R	S	S	S
39	0.5	1	256	64	16	0.5	0.5	2	S	S	R	R	R	S	S	S
44	0.5	4	256	64	32	0.5	16	1	S	S	R	R	R	S	R	S
49	0.125	2	256	64	32	1	0.125	2	S	S	R	R	R	S	S	S
58	0.125	2	256	64	2	1	0.125	2	S	S	R	R	S	S	S	S
59	0.125	1	64	16	4	0.5	0.125	2	S	S	R	I	I	S	S	S
65	0.125	0.5	16	64	1	2	0.125	1	S	S	S	R	S	S	S	S
67	0.125	0.5	4	64	1	2	0.125	0.5	S	S	S	R	S	S	S	S
74	0.125	1	256	64	32	0.25	0.125	2	S	S	R	R	R	S	S	S
91	0.125	2	256	64	8	1	0.125	4	S	S	R	R	R	S	S	I
98	0.5	2	256	64	32	0.25	0.125	1	S	S	R	R	R	S	S	S
118	0.5	1	256	64	32	0.25	32	2	S	S	R	R	R	S	R	S
136	0.5	4	256	64	32	2	16	2	S	S	R	R	R	S	R	S
156	0.5	2	256	64	8	1	0.125	1	S	S	R	R	R	S	S	S
163	0.5	1	256	64	32	1	4	2	S	S	R	R	R	S	R	S
166	0.125	2	256	64	8	1	0.125	1	S	S	R	R	R	S	S	S
184	0.25	2	256	64	32	1	16	2	S	S	R	R	R	S	R	S
376	0.5	2	64	64	8	1	0.125	1	S	S	R	R	R	S	S	S
